# Supplementary material for: Protocol for isolation of human bone marrow stromal cells and characterization of cellular metabolism
Source: STAR Protoc. 2025 Jan 13;6(1):103553. doi: 10.1016/j.xpro.2024.103553 (PMC11782812; doi:10.1016/j.xpro.2024.103553)
Supplement: File S1. Example of calculation for Seahorse measurement, related to Quantification and statistical analysis section — (A) OCR evaluation. (B) ECAR evaluation. [file mmc1.xlsx]

## Sheet: Seahorse evaluation
Plate set up
	Experiment
	Cells
	Gender
	Diet
	Treatment
	Treatment dur.
	Media
	Seeding
RESULTS
	OCR calculation											ECAR calculation
NORMALIZED DATA											NORMALIZED DATA
Time (minutes)	Additions	Treatment A				Treatment B					Time (minutes)	Additions	Treatment A				Treatment B
1.43312	Basal	5.04424	5.31111	5.50767	5.93676	9.3789	9.02304	9.86563	9.25593		1.43312	Basal	0.402331	0.330589	0.371712	0.384843	0.149813	0.223035	0.243929	0.14034
8.19443		4.99112	5.16013	5.72376	5.22773	8.84448	8.43061	9.40225	8.7324		8.19443		0.362205	0.308981	0.328946	0.277334	0.236008	0.192657	0.241018	0.095458
14.9365		4.46578	4.87156	5.54808	5.44359	8.90587	8.21717	9.13185	8.54449		14.9365		0.396968	0.285449	0.333284	0.334797	0.250302	0.305923	0.239207	0.157016
22.8208	Glc	4.38276	4.96766	5.45068	5.58896	8.35158	6.24053	8.41165	10.5489		22.8208	Glc	0.494516	0.29549	0.383002	0.462252	0.215586	0.342722	0.313613	0.185463
30.5683		4.59099	5.28909	5.84475	5.55716	8.50717	6.32248	8.73705	9.75521		30.5683		0.447463	0.254637	0.386733	0.647998	0.310786	0.3597	0.338486	0.198177
38.322		4.68617	5.01864	5.59567	5.79382	8.63198	6.95132	8.94519	9.53441		38.322		0.516936	0.281002	0.354429	0.950761	0.316779	0.375933	0.312344	0.187773
46.1987	Oligo	0.848164	1.26133	1.94485	1.33643	3.93753	0.633415	2.6365	3.7049		46.1987	Oligo	0.653535	0.484069	0.475113	1.01632	0.317376	0.366884	0.352051	0.261836
53.9056		1.0178	1.48243	2.00838	1.64486	3.91438	1.26265	2.73646	4.01863		53.9056		1.22899	0.764972	0.730624	1.17673	0.528112	0.610168	0.516599	0.340193
61.6573		0.677981	1.30289	1.81817	1.39627	3.99322	1.27485	2.80385	3.75813		61.6573		1.48219	1.051	1.1042	1.29046	0.692086	0.854357	0.62233	0.447727
70.5449	FCCP	5.90119	5.46423	5.73293	9.1437	9.4973	8.69859	10.4352	9.51512		70.5449	FCCP	2.06746	1.47141	1.58293	1.21224	1.15716	1.2874	1.03177	0.722756
79.3066		8.22111	7.68241	8.11764	11.0249	13.1632	10.9744	13.4439	12.4861		79.3066		2.121	1.57654	1.81762	1.34539	1.25785	1.38808	1.16921	0.788357
88.0596		9.23486	8.88225	9.44978	11.9389	16.4717	11.4173	15.1122	15.2725		88.0596		2.06105	1.62593	1.96942	1.28201	1.23155	1.45782	1.23162	0.783566
94.9613	2DG/Rot/AA	0.135014	0.634729	1.08936	1.41321	2.53926	0.251682	0.753713	2.03262		94.9613	2DG/Rot/AA	0.02537	0.532184	0.760988	0.628187	0.692092	0.496418	0.150756	0.093657
101.691		0.294378	0.503268	1.22919	1.41465	2.60359	0.256265	0.693148	1.71855		101.691		0.058101	0.311808	0.373646	0.553889	0.335852	0.250457	0.118489	0.045109
108.364		0.194707	0.767624	1.18491	1.22659	2.88963	0.080521	0.238473	1.11278		108.364		0.012958	0.249566	0.280267	0.403531	0.147193	0.160319	0.062719	0.001435
		Treatment A				Treatment B							Treatment A				Treatment B
	Basal respiration (Basal - 2DG)	4.90923	5.1761	5.37266	5.80174	9.29838	8.94251	9.78511	9.17541			Glycolysis (Glc-2DG)	0.389373	0.317631	0.358754	0.371885	0.148378	0.2216	0.242494	0.138905
		4.85611	5.02512	5.58875	5.09272	8.76396	8.35009	9.32173	8.65187				0.349247	0.296023	0.315988	0.264376	0.234573	0.191222	0.239583	0.094023
		4.33077	4.73655	5.41307	5.30858	8.82535	8.13665	9.05133	8.46397				0.38401	0.272491	0.320326	0.321839	0.248867	0.304488	0.237772	0.155581
	Maximal respiration (FCCP-2DG)	5.76617	5.32922	5.59791	9.00869	9.41678	8.61807	10.3546	9.4346			Glycolytic capacity (Oligo-2DG)	0.640577	0.471111	0.462155	1.00336	0.304418	0.353926	0.339093	0.248878
		8.0861	7.5474	7.98262	10.8899	13.0827	10.8939	13.3633	12.4056				1.21603	0.752014	0.717666	1.16377	0.515154	0.59721	0.503641	0.327235
		9.09985	8.74724	9.31477	11.8039	16.3912	11.3368	15.0317	15.192				1.46923	1.03804	1.09124	1.2775	0.679128	0.841399	0.609372	0.434769
	Spare capacity (Maximal-Basal)	0.856945	0.153121	0.225255	3.20695	0.118404	-0.324444	0.569537	0.259186			Glycolytic reserve (Oligo-Glc)	0.251204	0.15348	0.103401	0.631477	0.15604	0.132326	0.096599	0.109973
		3.22999	2.52228	2.39388	5.79716	4.31875	2.5438	4.0416	3.7537				0.866783	0.455991	0.401678	0.899396	0.280581	0.405988	0.264058	0.233212
		4.76908	4.01069	3.9017	6.4953	7.56587	3.2001	5.98039	6.72803				1.08522	0.765547	0.770911	0.955665	0.430261	0.536911	0.3716	0.279188
	Basal respiration	4.6987	4.97926	5.45816	5.40101	8.96256	8.47642	9.38605	8.76375			Glycolysis	0.37421	0.295382	0.331689	0.319367	0.210606	0.239103	0.23995	0.129503
	Maximal respiration	7.65071	7.20795	7.63177	10.5675	12.9636	10.2829	12.9166	12.3441			Glycolytic capacity	1.10861	0.753721	0.757019	1.14821	0.499567	0.597512	0.484035	0.336961
	Spare capacity	2.95201	2.2287	2.17361	5.16647	4.00101	1.80649	3.53051	3.58031			Glycolytic reserve	0.734403	0.458339	0.42533	0.828846	0.288961	0.358408	0.244086	0.207458
	Average	Treatment A	Treatment B	SEM	Treatment A	Treatment B						Average	Treatment A	Treatment B	SEM	Treatment A	Treatment B
	Basal respiration	5.13428	8.8972		0.180232	0.191075						Glycolysis	0.330162	0.204791		0.0165045	0.0260057
	Maximal respiration	8.26448	12.1268		0.774441	0.630546						Glycolytic capacity	0.941892	0.479519		0.107993	0.053749
	Spare capacity	3.1302	3.22958		0.701541	0.485958						Glycolytic reserve	0.61173	0.274728		0.100192	0.0324926
