# Supplementary material for: Protocol for isolation of human bone marrow stromal cells and characterization of cellular metabolism
Source: STAR Protoc. 2025 Jan 13;6(1):103553. doi: 10.1016/j.xpro.2024.103553 (PMC11782812; doi:10.1016/j.xpro.2024.103553)
Supplement: File S2. Example of calculation for ROS production measurement, related to Quantification and statistical analysis section [file mmc2.xlsx]

## Sheet: ROS evaluation
				raw data-fluorescence intenstiy (a.u.)				STEP 1 - background substraction				STEP 2 -conversion to percentages
no cells - negative control				treatment A	treatment B			treatment A	treatment B			treatment A	treatment B
				1432	2019			773.333	1360.33			93.3827	164.265
	685			1625	2201			966.333	1542.33			116.688	186.242
	624			1334	2588			675.333	1929.33			81.5489	232.974
	667			1465	2487			806.333	1828.33			97.3676	220.778
average	658.667			1578	2189			919.333	1530.33			111.013	184.793
				1441	2151			782.333	1492.33			94.4695	180.204
				1354	2355			695.333	1696.33			83.9639	204.838
			avearge	1461.29	2284.29		avearge	828.133	1638.13		avearge	100	197.81
			SEM	40.6552	75.9846		SEM	58.2252	116.979		SEM	4.90926	9.1754
							Elevated ROS production in hBMSC with treatment B compated to treatment A
