# Supplementary material for: Protocol for isolation of human bone marrow stromal cells and characterization of cellular metabolism
Source: STAR Protoc. 2025 Jan 13;6(1):103553. doi: 10.1016/j.xpro.2024.103553 (PMC11782812; doi:10.1016/j.xpro.2024.103553)
Supplement: File S3. Example of calculation for Senescence measurement, related to Quantification and statistical analysis section [file mmc3.xlsx]

## Sheet: Senescence assay evaluation
β-gal activity		raw data - fluorescence intensity (a.u.)					STEP 1 (RATIO β-gal activity/BCA assay)
		treatment A	treatment B				treatment A	treatment B
		6789	9330				49554.7	58679.2
		7322	8006				56759.7	54462.6
		7234	9287				49889.7	64944.1
		7396	8962				56892.3	58575.2
		6896	8842				49257.1	59743.2
		6394	8762				51152	56166.7
		6686	9751				46110.3	69156
	avearge	6959.57	8991.43			average	51373.7	60246.7
	SEM	140.152	208.501			SEM	1521.33	1933.71
BCA assay		raw data - absorbance (a.u.)					STEP 2 (conversion to percentages)
		treatment A	treatment B				treatment A	treatment B
		0.137	0.159				96.4594	114.22
		0.129	0.147				110.484	106.013
		0.145	0.143				97.1113	126.415
		0.13	0.153				110.742	114.018
		0.14	0.148				95.8801	116.291
		0.125	0.156				99.5685	109.33
		0.145	0.141				89.7548	134.614
	avearge	0.135857	0.149571			average	100	117.272					Elevated senescence (β-gal activity) in hBMSC cells with treatment B compated to treatment A
	SEM	0.00302709	0.00252471			SEM	2.9613	3.76401
